# Supplementary material for: Social Media Use and Personal Relative Deprivation Among Urban Residents in China: A Moderated Mediation Model
Source: Behav Sci (Basel). 2025 Jul 16;15(7):962. doi: 10.3390/bs15070962 (PMC12292491; doi:10.3390/bs15070962)
Supplement: Supplementary file 1 [file behavsci-15-00962-s001.zip]

Archive with 1 entries (1 files):
- behavsci-3699470-supplementary.pdf
